# Supplementary material for: The Antidiabetic Mechanisms of Cinnamon Extract: Insights from Network Pharmacology, Gut Microbiota, and Metabolites
Source: Curr Issues Mol Biol. 2025 Jul 12;47(7):543. doi: 10.3390/cimb47070543 (PMC12293137; doi:10.3390/cimb47070543)
Supplement: Supplementary file 1 [file cimb-47-00543-s001.zip]

Archive with 4 entries (4 files):
- Table S1. The predicted chemical components of cinnamon ethanol extract identified by UPLC-Q-TOF-MSE analysis.pdf
- Table S2. Potential core targets for T2DM.pdf
- Table S3. The methodological validation results of SCFAs.pdf
- Table S4. The methodological validation results of BAs.pdf
